# Supplementary material for: Soluble Leukocyte-Associated Ig-Like Receptor-1 in Amniotic Fluid Is of Fetal Origin and Positively Associates with Lung Compliance
Source: PLoS One. 2013 Dec 26;8(12):e83920. doi: 10.1371/journal.pone.0083920 (PMC3873398; doi:10.1371/journal.pone.0083920)
Supplement: Figure S6 — No LAIR-1 positive epithelial cells present in lung tissue of third term fatal neonatal case. Immunohistology of lung tissue of a child (third case) that died perinatally without evidence of any pulmonary disorder. Lung microscopy without signs of inflammation and negative LAIR-1 staining, except for alveolar macrophages (1-3). (ZIP) [file pone.0083920.s006.zip]

Archive with 1 entries (1 files):
- Figure S6.tif
