# Supplementary material for: Soluble Leukocyte-Associated Ig-Like Receptor-1 in Amniotic Fluid Is of Fetal Origin and Positively Associates with Lung Compliance
Source: PLoS One. 2013 Dec 26;8(12):e83920. doi: 10.1371/journal.pone.0083920 (PMC3873398; doi:10.1371/journal.pone.0083920)
Supplement: Figure S7 — Compliance and resistance of the respiratory system of healthy term newborns. Newborn lung compliance (left Y-axis) and resistance (right Y-axis) were assessed using the single occlusion technique during physiologic sleep. Mean (standard deviation) compliance 47.8 (11.3) mL/kPa. Mean (standard deviation) resistance 6.27 (1.7) kPa/L/s. (ZIP) [file pone.0083920.s007.zip]

Archive with 1 entries (1 files):
- Figure S7.tif
